# Supplementary material for: Genetic diversity analysis and DNA fingerprint construction of Zanthoxylum species based on SSR and iPBS markers
Source: BMC Plant Biol. 2024 Sep 7;24:843. doi: 10.1186/s12870-024-05373-1 (PMC11380355; doi:10.1186/s12870-024-05373-1)
Supplement: Supplementary file 7 — Supplementary Table S1: The sequence information of 32 pairs of SSR primers [file 12870_2024_5373_MOESM7_ESM.xlsx]

## Sheet: Sheet1
Supplementary Table S1. The sequence information of 32 pairs of SSR primers.
NO.	Primer name	Forward primer sequence (5'-3')	Reverse primer sequence (5'-3')	Repeat motif	Product length (bp)	Tm (℃)
1	D11	ATCAACCAAGCCAGTGAGGG	ATATCCTACCTGCATCGGCG	(TGA)5	150	57.45
2	D23	CCGAATCCGAAACCGAAAGC	CGTCCATGTTAGAGGAGGCC	(ATG)5	151	57.65
3	D27	TGGGGAATCATCGACTGTGG	AGCTCTTTGCATCCCAGTCC	(GAA)5	113	57.5
4	D39	TTGTTTGGCCTAGTTGCTGC	GATCGTTTTGGTGGCCATGG	(CACCGG)5	170	56.8
5	D49	AGTGCTTCTTGTTTTGACACC	AAGCTGAAAGTGAAGCCTGC	(CAGAAG)5	109	54.6
6	D50	GTTGTGGGAGAGTTGGAGGG	CCACTCCCACCATTCTCACC	(GCTTCC)6	155	58.45
7	D79	CTGTAAACGATAACCCGGCG	CATCCCCATCTGCACAAAGC	(TTAGGG)5	134	56.75
8	D81	GGAAATGGAATTAGCAGGCC	AATACACCTCATCATAATCCCC	(GATGAG)6	146	52.6
9	D86	AGCGATGAGAGCAAGAAAGC	TGTCTCCGAGTTGCTACTGC	(CCAGAG)6	153	56.4
10	D93	GGCATTGCTACAATCAGTGG	ACTGCTTCAAAGACACATCC	(CGA)5	127	53.2
11	D106	AGGAGAGCAATTACGACGGC	TCTCTCCTCTCTCCTCTCTGC	(GAAG)5	154	57.65
12	D111	ATGCTGATGGAGAGGATGCG	CCTCAACACTCCTTGCCTCC	(CATCAC)5	159	58.15
13	D112	TTTTGACTCTTTTGGGTTGCC	CGAACTCCACTCAACCTTTCG	(TTAGGG)6	127	54.8
14	F31	CTGTGAGCCTGGTGACTAGC	CCGCAATTAAATAGGTCCACCC	(TTTC)5	119	57.2
15	F84	AGATACAAACTTGTCGGACATCG	GACGCCGTTTTTGAGGAGC	(GAG)6	151	56
16	F86	CTGGAGAGGGGATGGAAACC	TGTTAGCCCACAGTGCTCG	(TAG)7	134	58.1
17	T16	TCCTTCTTGTGTTGAAGAGGC	ACTCACCTCTCACTTCTTTTCC	(AGA)5	133	54.4
18	T78	CAGACTTGCTTGTCATAGGGC	GACAGAGATGATAAACACAACTTCG	(CTGTTG)5	110	54.65
19	T83	TCCAACTGGTGATACCCAACC	CCCTCCTTGTCATTTTCATGTTCC	(AAAAGG)5	125	56.6
20	T86	GGTTTGAAGCGTTTTCCGGG	AAATTCTGATGTCGCTGCGG	(AATATG)5	184	56.85
21	N63	GTCGTCCTACATAACAGTTTCTATACG	GCCTGCAACTTCTTGTCTCG	(AAAC)8	128	55.55
22	N76	AACACCAATGCCTCACTCCG	GGAGCTTAGATGAGAGGGACG	(TTCCAG)5	116	57.7
23	P3.16	TCCTCCGCATAGCAATCACC	CCAAACCTTAAAGCTCAGCGC	(TCT)5	128	57.45
24	P4.2	CCGAATAAAATGGGGCGGG	AAATTCGAGTCTAAAAAGGCGG	(TGGC)5	123	55
25	P4.11	GGGCTGTGAGTGGAAAGAGC	CGCATTGTGGGCTTCTTTGG	(TTAT)6	130	58.5
26	P4.17	TGTGTCGTCGTGTGTACTGC	ATAGCCACTTTGCCAGGACC	(TTAA)5	107	57.85
27	P4.19	TACGATTGAGCCACAAGGGG	CTTGCTACGCCAACATGACC	(ATGT)5	135	57.2
28	P5.10	TACCTAAACTCAGCCCGAGC	AAATCCACGTAGCTGACTCC	(AAACC)6	167	55.65
29	P6.20	GGTCTCCTCAGGAAAGCTCC	TCTTCCCACTTCCTCCCTGG	(TTGACG)5	146	58.6
30	P6.27	ACAACCGACCTGAGTTGAGG	TGTAAGGAGAGCACTTGATGGG	(GGGTTC)7	169	57
31	P6.30	TCTTTGCCCTAGTCACTGCG	AAACCACTAAGCACGTTCGC	(CCAAAT)6	157	56.85
32	C6	TGGCACCAGAAATCCACCG	TTCCCCATTTTCTCACCAACT	(ATA)6-(A)2-(GAT)7	190	56.15
