# Supplementary material for: Genetic diversity analysis and DNA fingerprint construction of Zanthoxylum species based on SSR and iPBS markers
Source: BMC Plant Biol. 2024 Sep 7;24:843. doi: 10.1186/s12870-024-05373-1 (PMC11380355; doi:10.1186/s12870-024-05373-1)
Supplement: Supplementary file 8 — Supplementary Table S2: Q-values of 80 Zanthoxylum accessions in two groups [file 12870_2024_5373_MOESM8_ESM.xlsx]

## Sheet: Sheet1
Supplementary Table S2. Q-values of 80 Zanthoxylum accessions in two groups.
Group	Code	Q-values				Group	Code	Q-values		Group	Code	Q-values
		Pop1	Pop2					Pop1	Pop2			Pop1	Pop2
Pop1	8	0.999	0.001			Pop1	8	0.999	0.001	Pop1	29	0.9964	0.0036			Pop1		Pop1
	16	0.999	0.001				16	0.999	0.001		35	0.9958	0.0042			Pop1		Pop1
	3	0.999	0.001				3	0.999	0.001		12	0.992	0.008			Pop1		Pop1
	10	0.999	0.001				10	0.999	0.001		52	0.9916	0.0084			Pop1		Pop1
	5	0.999	0.001				5	0.999	0.001		20	0.9914	0.0086			Pop1		Pop1
	6	0.999	0.001				6	0.999	0.001		26	0.9904	0.0096			Pop1		Pop1
	19	0.999	0.001				19	0.999	0.001		34	0.986	0.014			Pop1		Pop1
	21	0.999	0.001				21	0.999	0.001		33	0.9846	0.0154			Pop1		Pop1
	36	0.999	0.001				36	0.999	0.001		46	0.976	0.024			Pop1		Pop1
	1	0.999	0.001				1	0.999	0.001		53	0.9386	0.0614			Pop1		Pop1
	2	0.999	0.001				2	0.999	0.001		30	0.903	0.097			Pop1		Pop1
	7	0.999	0.001				7	0.999	0.001		44	0.8774	0.1226			Pop1		Pop1
	17	0.999	0.001				17	0.999	0.001		31	0.8756	0.1244			Pop1		Pop1
	27	0.999	0.001				27	0.999	0.001		15	0.7752	0.2248			Pop1		Pop1
	28	0.999	0.001				28	0.999	0.001		37	0.7498	0.2502			Pop1		Pop1
	41	0.999	0.001				41	0.999	0.001		39	0.7082	0.2918			Pop1		Pop1
	42	0.999	0.001				42	0.999	0.001		47	0.6336	0.3664			Pop1		Pop1
	18	0.999	0.001				18	0.999	0.001		77	0.6026	0.3974			Pop1		Pop1
	4	0.999	0.001				4	0.999	0.001		76	0.6006	0.3994			Pop1		Pop1
	55	0.999	0.001				55	0.999	0.001		80	0.6006	0.3994			Pop1		Pop1
	22	0.999	0.001				22	0.999	0.001		79	0.5996	0.4004			Pop1		Pop1
	14	0.999	0.001				14	0.999	0.001		78	0.5988	0.4012			Pop1		Pop1
	45	0.999	0.001				45	0.999	0.001		75	0.5976	0.4024			Pop1		Pop1
	24	0.999	0.001				24	0.999	0.001	Pop2	68	0.2516	0.7484			Pop1		Pop2
	32	0.999	0.001				32	0.999	0.001		67	0.196	0.804			Pop1		Pop2
	54	0.999	0.001				54	0.999	0.001		71	0.014	0.986			Pop1		Pop2
	56	0.999	0.001				56	0.999	0.001		62	0.0088	0.9912			Pop1		Pop2
	57	0.999	0.001				57	0.999	0.001		65	0.0032	0.9968			Pop1		Pop2
	11	0.9988	0.0012				11	0.9988	0.0012		58	0.001	0.999			Pop1		Pop2
	25	0.9988	0.0012				25	0.9988	0.0012		59	0.001	0.999			Pop1		Pop2
	40	0.9988	0.0012				40	0.9988	0.0012		60	0.001	0.999			Pop1		Pop2
	38	0.9986	0.0014				38	0.9986	0.0014		61	0.001	0.999			Pop1		Pop2
	13	0.9984	0.0016				13	0.9984	0.0016		63	0.001	0.999			Pop1		Pop2
	43	0.9982	0.0018				43	0.9982	0.0018		64	0.001	0.999			Pop1		Pop2
	48	0.9982	0.0018				48	0.9982	0.0018		66	0.001	0.999			Pop1		Pop2
	9	0.998	0.002				9	0.998	0.002		69	0.001	0.999			Pop1		Pop2
	23	0.998	0.002				23	0.998	0.002		70	0.001	0.999			Pop1		Pop2
	50	0.998	0.002				50	0.998	0.002		72	0.001	0.999			Pop1		Pop2
	49	0.997	0.003				49	0.997	0.003		73	0.001	0.999			Pop1		Pop2
	51	0.9966	0.0034				51	0.9966	0.0034		74	0.001	0.999			Pop1		Pop2
	29	0.9964	0.0036
	35	0.9958	0.0042
	12	0.992	0.008
	52	0.9916	0.0084
	20	0.9914	0.0086
	26	0.9904	0.0096
	34	0.986	0.014
	33	0.9846	0.0154
	46	0.976	0.024
	53	0.9386	0.0614
	30	0.903	0.097
	44	0.8774	0.1226
	31	0.8756	0.1244
	15	0.7752	0.2248
	37	0.7498	0.2502
	39	0.7082	0.2918
	47	0.6336	0.3664
	77	0.6026	0.3974
	76	0.6006	0.3994
	80	0.6006	0.3994
	79	0.5996	0.4004
	78	0.5988	0.4012
	75	0.5976	0.4024
Pop2	68	0.2516	0.7484
	67	0.196	0.804
	71	0.014	0.986
	62	0.0088	0.9912
	65	0.0032	0.9968
	58	0.001	0.999
	59	0.001	0.999
	60	0.001	0.999
	61	0.001	0.999
	63	0.001	0.999
	64	0.001	0.999
	66	0.001	0.999
	69	0.001	0.999
	70	0.001	0.999
	72	0.001	0.999
	73	0.001	0.999
	74	0.001	0.999
Q-values: probability that the i-th material has its genomic variation originating from the k-th subgroup.
