# Supplementary material for: Genetic diversity analysis and DNA fingerprint construction of Zanthoxylum species based on SSR and iPBS markers
Source: BMC Plant Biol. 2024 Sep 7;24:843. doi: 10.1186/s12870-024-05373-1 (PMC11380355; doi:10.1186/s12870-024-05373-1)
Supplement: Supplementary file 9 — Supplementary Table S3: The sequence information of 10 iPBS primers [file 12870_2024_5373_MOESM9_ESM.xlsx]

## Sheet: Sheet1
Supplementary Table S3. The sequence information of 10 iPBS primers.
Primer	Primer sequence (5'-3')	Tm (℃)	GC content (%)
2083	CTTCTAGCGCCA	42.5	58.3
2085	ATGCCGATACCA	39.8	50
2222	ACTTGGATGCCGATACCA	54.2	50
2242	GCCCCATGGTGGGCGCCA	69.2	77.8
2243	AGTCAGGCTCTGTTACCA	53.4	50
2245	GAGGTGGCTCTTATACCA	31.3	50
2271	GGCTCGGATGCCA	52.8	69.2
2375	TCGCATCAACCA	41.1	50
2380	CAACCTGATCCA	38	50
2398	GAACCCTTGCCGATACCA	55.9	55.6
